# Supplementary material for: Relevance of Host Cell Surface Glycan Structure for Cell Specificity of Influenza A Viruses
Source: Viruses. 2023 Jul 5;15(7):1507. doi: 10.3390/v15071507 (PMC10385328; doi:10.3390/v15071507)
Supplement: Supplementary file 1 [file viruses-15-01507-s001.zip]

Archive with 1 entries (1 files):
- viruses-2416578-supplementary.pdf
